# Supplementary material for: Metabolic Effect of Dietary Taurine Supplementation on Grouper (Epinephelus coioides): A 1H-NMR-Based Metabolomics Study
Source: Molecules. 2019 Jun 17;24(12):2253. doi: 10.3390/molecules24122253 (PMC6630984; doi:10.3390/molecules24122253)
Supplement: Supplementary file 1 [file molecules-24-02253-s001.zip]

Archive with 3 entries (2 files):
- molecules-521889-2nd revise-SM/
- molecules-521889-2nd revise-SM/molecules-521889-2nd revise-SM.pdf
- molecules-521889-2nd revise-SM/Supplementary Materials_Raw data used for multivariate analysis.xlsx
