# Supplementary material for: Metabolic Effect of Dietary Taurine Supplementation on Grouper (Epinephelus coioides): A 1H-NMR-Based Metabolomics Study
Source: Molecules. 2019 Jun 17;24(12):2253. doi: 10.3390/molecules24122253 (PMC6630984; doi:10.3390/molecules24122253)
Supplement: Supplementary file 1 [file molecules-24-02253-s001.zip › molecules-521889-2nd revise-SM/Supplementary Materials_Raw data used for multivariate analysis.xlsx]

## Sheet: Sheet1
Chemical shift		ppm	8.9443	8.72066	8.7122	8.61653	8.60775	8.45971	8.34491	8.3286	8.26525	8.23419	8.22416	8.21224	8.19091	8.00492	7.99708	7.97355	7.95756	7.94062	7.92651	7.88448	7.87036	7.85876	7.85217	7.839	7.7907	7.7471	7.73392	7.65394	7.60815	7.60125	7.59498	7.58651	7.55013	7.54291	7.5357	7.5288	7.4438	7.43157	7.41933	7.39079	7.37856	7.36727	7.33779	7.32524	7.29921	7.28917	7.27443
Sample	Feed day	Dose	[8.95,8.94]	[8.72,8.72]	[8.72,8.71]	[8.62,8.61]	[8.61,8.60]	[8.46,8.46]	[8.35,8.34]	[8.33,8.33]	[8.27,8.26]	[8.24,8.23]	[8.23,8.22]	[8.22,8.21]	[8.19,8.19]	[8.01,8.00]	[8.00,7.99]	[7.98,7.97]	[7.96,7.95]	[7.94,7.94]	[7.93,7.92]	[7.89,7.88]	[7.87,7.87]	[7.86,7.86]	[7.85,7.85]	[7.84,7.84]	[7.79,7.79]	[7.75,7.74]	[7.74,7.73]	[7.66,7.65]	[7.61,7.61]	[7.60,7.60]	[7.60,7.59]	[7.59,7.58]	[7.55,7.55]	[7.55,7.54]	[7.54,7.53]	[7.53,7.53]	[7.45,7.44]	[7.44,7.43]	[7.42,7.41]	[7.40,7.39]	[7.39,7.37]	[7.37,7.36]	[7.34,7.33]	[7.33,7.32]	[7.30,7.29]	[7.29,7.28]	[7.28,7.27]
C1S-001	FD28	D1	0.244627	0.0482294	0.11851	-0.00834692	0.0400039	0.137595	0.436242	0.00481005	0.0187826	0.370482	0.0605092	0.360902	1.17197	0.0457236	0.0306059	0.0034473	0.0356722	-0.0200937	0.00611474	0.201668	0.179489	0.0139564	0.0588105	0.0794077	0.749791	0.04033	0.0827649	-0.0202039	0.0456957	0.0283298	0.0318688	0.0563625	0.0908012	0.372877	0.103883	0.345445	0.378386	1.12555	0.806799	0.420211	0.497984	0.171136	1.39644	1.2885	0.0541611	0.0865076	0.0730843
C1S-003	FD28	D1	0.272638	0.230431	0.287136	0.0451689	-0.0225849	0.708502	0.601418	-0.0406361	0.0290622	1.89924	0.197876	2.12588	2.0253	-0.0271293	-0.158455	0.0934136	0.0372537	0.0464761	0.00822464	0.550295	0.266433	-0.00946645	0.0697586	-0.00781428	0.696097	0.152735	0.103801	0.0846522	-0.0613248	0.0170335	0.035449	-0.0529149	0.154275	0.237425	0.0363472	0.273754	0.408323	1.45913	1.09165	0.748922	0.817478	0.306906	2.16657	1.96598	0.0199	0.00907874	0.0559999
C1S-007	FD28	D1	0.261884	0.128158	0.156307	0.139562	0.0746225	0.740944	2.05714	0.0347255	-0.0730272	1.23595	-0.0180502	0.920068	1.2845	0.2433	-0.00653836	0.289033	0.317424	-0.00759144	-0.0530102	0.585506	0.468	-0.0291018	0.0815743	0.132761	0.637936	0.0836219	0.109273	0.0138437	-0.00657488	0.0392825	0.0487665	-0.0457584	0.0460607	0.235035	-0.0913135	0.283172	0.159469	0.691642	0.712985	0.358529	0.692053	0.360786	1.29309	1.23294	0.149307	0.1748	0.128118
C1S-014	FD28	D1	0.331941	0.0543293	0.135835	0.046366	0.0309948	0.643427	1.69027	-0.0394614	0.0819983	1.48359	0.0732303	1.11173	1.11402	0.142047	0.0193986	0.0212996	0.110774	-0.0125914	0.01024	0.348785	0.307435	-0.000444551	0.0325509	0.0860034	0.682886	0.109355	0.0982952	0.0143715	0.0813854	0.0153567	0.0470742	0.0378725	0.124685	0.257511	0.140281	0.213625	0.431632	1.23827	0.841351	0.502679	0.685309	0.196695	1.63122	1.55301	0.0333128	0.102323	0.0394697
C1S_001	FD28	D1	0.187168	0.00569539	0.0641036	0.00779944	0.00134125	0.0981013	0.0488007	0.0312189	0.0525515	1.28156	0.0952526	1.38093	0.127622	0.0830957	-0.0230861	0.0555216	0.000324612	-0.0232707	-0.00459344	0.38938	0.306492	0.0234611	0.102188	0.120348	0.617328	0.165642	0.0601708	0.0360693	0.00691238	-0.0605929	-0.0154638	0.00244202	-0.023714	0.279867	0.109849	0.318378	0.363857	1.10212	0.870154	0.461479	0.562398	0.18641	1.42241	1.3597	0.0835306	0.0247542	0.037773
C1S_003	FD28	D1	0.240523	0.0206234	-0.0162308	0.166834	0.0510345	0.523893	0.0857296	0.0088304	0.0796247	2.20051	0.289591	1.55121	0.0602338	0.00747919	-0.016343	0.191288	0.0955043	0.00853939	-0.00541504	-0.00300651	-0.0496649	-0.00899504	-0.0115308	0.0421618	0.744876	0.178514	0.0651391	-0.119284	-0.035184	-0.0767613	-0.073423	0.00244234	0.10683	0.478043	0.244162	0.524445	0.710761	2.04332	1.27706	0.754498	0.969203	0.180104	2.24446	2.01508	0.0118603	0.0605002	-0.00793469
C1S_007	FD28	D1	0.225817	0.0139231	-0.0119932	0.197843	0.142818	0.556495	0.0495637	-0.00436816	0.115285	1.93203	0.121797	1.31267	-0.0186679	0.0434363	0.0505995	-0.0164219	0.0605138	-0.0446528	-0.00875535	0.0138449	0.0159365	-0.0380223	0.0273626	0.0406621	0.229134	0.0509867	0.183581	-0.00866002	-0.025817	-0.0431929	-0.015031	-0.037733	-0.0263804	0.49518	0.218521	0.385491	0.315226	0.92657	0.63559	0.46954	0.558883	0.336326	1.2322	1.19929	0.129441	0.0440761	-0.00757078
C1S_014	FD28	D1	0.300219	0.00802949	0.0210039	0.169141	0.120429	0.674458	0.000830185	-0.0101429	0.0440387	2.25316	0.174882	1.78476	0.0468856	-0.00165396	-0.0175045	-0.0289358	0.000857201	0.00548897	-0.0243694	0.0167673	0.0101845	-0.0210538	0.00841774	-0.00445542	0.57654	0.177835	0.137709	-0.0530966	-0.019452	-0.0473776	-0.0105232	-0.0314158	0.184396	0.521268	0.264488	0.501219	0.56773	1.63168	1.14715	0.678608	0.859116	0.331528	2.03059	1.91218	0.0850535	0.189878	0.0759147
C1S_014_1	FD28	D1	0.269684	0.0177526	0.0208901	0.102724	0.116408	0.677454	0.0262938	0.0252771	0.027452	2.25706	0.160337	1.78252	0.0524447	0.0378433	0.00404061	-0.0177975	0.0323295	-0.021486	0.00859334	0.0130272	-0.0264339	0.00157411	0.00549881	0.0220586	0.409779	0.207392	0.177472	-0.038018	-0.045557	-0.0372345	0.0364687	-0.0317156	0.129568	0.56326	0.253238	0.483513	0.558628	1.62314	1.20991	0.694001	0.849454	0.320097	2.05251	1.97437	0.164845	0.229325	0.067508
C2S-001	FD56	D1	0.276392	0.122091	0.0987532	0.0170343	0.0151774	0.0887696	2.36713	0.0106506	0.0757476	1.75199	0.0397347	0.418006	0.442227	0.291159	0.0680836	0.0469406	-0.00439626	0.0204556	0.0262924	0.643509	0.64642	0.0367979	0.156762	0.192537	0.826052	0.0519974	0.0362905	0.0273251	0.0558887	0.0419797	0.0786843	0.0357917	0.0176966	0.203364	0.0397341	0.18754	0.219235	0.639092	0.461621	0.252676	0.320907	0.133051	0.86807	0.787081	0.00115936	0.0365988	0.0135854
C2S-003	FD56	D1	0.27606	0.0390669	0.0960542	0.0345459	-0.012004	-0.00955095	1.93452	0.0421697	0.0185549	1.14423	0.0160815	0.649929	0.56424	0.0895569	-0.0667041	0.147104	0.114502	0.0211313	0.0277332	0.369342	0.608728	-0.0318681	0.0386223	0.0715306	0.636184	0.0974428	-0.0252856	0.0525801	0.0361776	0.105577	0.076044	0.0223261	0.0452294	0.0870613	0.0398771	0.103458	0.127054	0.616394	0.470545	0.205835	0.232546	0.0920594	0.877729	0.793403	-0.0446387	0.0168894	0.0717434
C2S-007	FD56	D1	0.223665	0.134127	0.1233	0.0804182	0.0437829	0.0915616	2.27833	0.00223102	0.0170031	1.49317	0.0232524	0.673941	0.627374	0.225296	0.0615457	0.0472024	0.0568836	0.0287478	-0.0120812	0.571602	0.528051	0.0235577	0.12331	0.138681	0.887216	0.154299	0.11387	0.0363511	-0.0121485	0.0582511	0.0637511	0.000212075	0.0510258	0.145264	0.0898152	0.0601445	0.315597	1.16963	0.863851	0.500687	0.656103	0.173554	1.60127	1.52806	0.0286252	0.0706537	0.019048
C2S-014	FD56	D1	0.279137	0.124476	0.131159	0.0254681	0.0172266	0.0848743	2.36452	0.178469	0.0244928	1.64605	0.15749	0.445923	0.451373	0.369687	0.147929	0.0410082	-0.0196349	0.025212	0.0302684	0.740289	0.702632	0.0335836	0.199236	0.271352	0.743313	0.047675	0.0516442	0.137529	0.0458053	0.0573994	0.0651081	0.0527842	0.00553692	0.199185	0.0581643	0.20984	0.175919	0.570704	0.461491	0.239983	0.287878	0.0877232	0.763735	0.728172	0.0103848	0.0145355	0.0111903
C2S_001	FD56	D1	0.235625	0.0195893	0.0435575	0.0782252	0.0947748	0.0582455	1.35836	0.0865508	0.0137673	1.03103	0.0972271	0.915215	0.834927	0.202825	0.0481457	-0.00535576	-0.0328251	-0.0224227	-0.0230542	0.48109	0.490206	0.023706	0.0645771	0.0420417	0.466101	0.145246	0.0995341	0.0484617	0.00706278	-0.0169447	0.00439574	-0.00512862	0.0379776	0.332028	0.139456	0.363451	0.30867	1.10612	0.86616	0.43834	0.543525	0.180581	1.36185	1.44337	0.119711	0.163842	0.0787515
C2S_003	FD56	D1	0.156593	0.0881211	0.0783013	0.0449518	0.0714639	0.165644	0.845181	-0.00724115	0.00297235	0.628733	0.0638562	1.3096	0.944434	0.0872882	0.0297224	-0.0121433	0.00766399	-0.0114487	-0.0500372	0.592718	0.751346	0.0662255	0.0771525	0.122672	0.288472	0.124479	0.0696929	0.0796986	-0.0476992	-0.0791289	0.0296394	-0.0288897	0.13279	0.09321	0.069416	0.124708	0.281115	1.1785	0.838539	0.39208	0.539019	0.202465	1.39632	1.39269	0.120404	0.141904	0.0458291
C2S_007	FD56	D1	0.278038	0.00665884	0.0135943	0.0802843	0.111909	0.165074	0.0539058	-0.000225577	-0.0534141	1.83335	0.0788104	1.30451	0.0814449	0.00801214	-0.00877174	-0.0224701	0.0180377	-0.00871542	0.00586411	0.419998	0.0594426	-0.0128149	0.0178357	0.0215604	0.581753	0.229139	0.237499	-0.018742	-0.0371892	-0.0283848	-0.0276551	-0.0384908	0.113475	0.365882	0.313058	0.391561	0.594603	1.7028	1.2169	0.640587	0.85486	0.296899	2.0815	1.97796	0.128538	0.217855	0.0838172
C2S_014	FD56	D1	0.258116	0.0424502	0.0748509	0.043031	0.0554877	0.0476198	1.47166	0.216734	0.0383631	1.27707	0.279482	1.06009	0.889564	0.301974	0.132788	-0.0212544	-0.0413273	-0.00458606	-0.0163314	0.790073	0.789894	0.0885023	0.103051	0.0877961	0.306695	0.0799234	0.0696049	0.240179	-0.00409512	0.0172287	0.000575321	-0.0100614	0.0539087	0.221815	0.0968986	0.231863	0.340702	1.08301	0.768821	0.443014	0.485594	0.165814	1.34277	1.23489	0.0179344	0.0852179	0.0190003
C2S_014_1	FD56	D1	0.259002	0.0759367	0.0601594	0.049493	0.0525999	0.0727499	1.50231	0.250435	0.0476741	1.33893	0.328861	1.08253	0.886752	0.329674	0.139062	0.020476	-0.0061094	-0.0193114	-0.0108972	0.832924	0.804287	0.0807733	0.10274	0.094489	0.281073	0.0926072	0.0597636	0.248487	0.0177375	0.00260935	0.0257126	0.0131271	0.0825911	0.228339	0.0939017	0.226466	0.383169	1.13666	0.825059	0.457607	0.557748	0.188785	1.42788	1.36309	0.0498826	0.0875281	0.0105651
C3S-001	FD84	D1	0.237069	0.113161	0.13736	0.0143861	0.0247531	0.0557076	2.81443	-0.00815006	0.135824	1.78708	0.0459415	0.304556	0.325194	0.249645	0.0141995	0.0903548	0.11419	0.129766	0.12385	0.526877	0.510982	-0.00441817	0.0979812	0.0873573	0.541427	0.0724244	0.0738434	0.00136446	0.0734245	0.0656615	0.0740628	0.0732981	0.0320881	0.0695903	0.0331753	0.0896372	0.167884	0.508047	0.368712	0.203015	0.258937	0.0940185	0.663922	0.631701	0.00693321	0.0344804	0.0166608
C3S-003	FD84	D1	0.268189	0.116844	0.117733	0.0360358	0.0235551	0.17863	3.09847	-0.102267	0.308586	1.34529	-0.0472343	0.0820039	0.39974	0.368006	0.0695942	0.367285	0.320902	0.0699293	-0.0409211	0.486402	0.354315	-0.082671	-0.0165295	0.310984	0.1585	0.122609	-0.0491806	-0.108304	-0.0252641	-0.0826099	0.154409	0.0677181	0.0769625	0.06454	-0.121444	0.229328	0.178263	0.515342	0.177067	0.265312	0.164704	0.210086	0.473572	0.800127	-0.170467	0.161573	-0.0750956
C3S-007	FD84	D1	0.219277	0.0890092	0.155343	0.000865117	0.038382	0.0773929	3.1328	0.037187	0.1182	1.93122	-0.00382739	0.1525	0.143077	0.400465	0.0479777	0.147957	0.105924	0.139837	0.183692	0.528369	0.540377	-0.00574826	0.0742115	0.0924409	0.488795	0.0624066	0.0421954	0.0133998	0.0600395	0.105557	0.0642538	0.0608283	0.0490254	0.0759324	0.0450721	0.0431035	0.0603124	0.385356	0.235318	0.127156	0.254559	0.0892427	0.597295	0.529953	0.0498964	0.0822853	0.0719591
C3S-014	FD84	D1	0.256123	0.12434	0.113138	0.0126823	-0.00702068	0.0842488	2.23832	0.0235678	0.0560673	1.54597	0.079976	0.748712	0.620364	0.397388	0.0832795	0.0600463	0.0241597	0.0531141	0.0673664	0.587054	0.553724	0.00249464	0.137026	0.145584	0.475026	0.0452389	0.0370894	0.0272605	0.0792529	0.0542646	0.0819785	0.0510042	0.0387528	0.153142	0.0406148	0.188566	0.120284	0.398822	0.323235	0.198594	0.244185	0.054022	0.527968	0.523124	0.0296216	0.0191916	0.0208096
C3S_001	FD84	D1	0.198675	0.101921	0.137893	0.0254271	0.0349142	0.0477649	2.49576	0.0404674	0.0361223	1.77118	0.0987705	0.36997	0.339562	0.28399	0.0221378	0.0116124	-0.0245448	-0.0126634	-0.00458967	0.81109	0.855588	0.00793745	0.134943	0.128728	0.281487	0.0704948	0.0510059	-0.016027	0.0521233	0.0467999	0.0545277	0.0466477	0.0228202	0.0727706	0.0453336	0.0754247	0.181053	0.663987	0.498857	0.264899	0.302539	0.0853264	0.824198	0.858532	0.0687276	0.0954087	0.0274138
C3S_003	FD84	D1	-0.0514411	0.0143633	-0.0240711	-0.0421095	-0.0156843	0.0965586	2.13673	0.116607	-0.12825	1.29401	0.124577	0.505669	0.340438	0.444794	0.213613	0.065345	-0.031717	-0.117234	-0.0392307	0.79035	0.783115	-0.133757	0.387531	0.456551	0.108033	0.189244	-0.0405115	0.063196	0.041464	-0.0217851	0.0251222	0.0336849	0.131642	0.0414048	0.0372104	0.104999	0.141189	0.902278	0.381477	0.431334	0.398762	0.0937453	1.18067	1.10724	0.132394	0.128646	-0.0494332
C3S_007	FD84	D1	0.194308	0.104087	0.13213	0.00151222	-0.00202538	0.0764783	2.57052	0.0416265	0.00296953	1.7084	0.0978357	0.255743	0.234694	0.472305	0.0379281	-0.00956715	-0.00954081	-0.00523389	0.000841061	0.907202	0.965142	0.0218675	0.224694	0.205685	0.374901	0.153068	0.183475	-0.0418095	0.0292657	0.0887265	0.0544698	0.0607733	-0.0236919	0.0861194	0.060913	0.127567	0.32652	1.04384	0.816678	0.43812	0.587377	0.164078	1.36572	1.39225	0.12302	0.217803	0.107993
C3S_014	FD84	D1	0.226515	0.137876	0.128282	-0.0242199	0.015231	0.0535915	1.93512	0.0278861	0.0537013	1.5045	0.0692874	0.774212	0.575803	0.4993	0.0563739	-0.0188621	-0.0165142	-0.0159902	-0.00497584	0.72649	0.717039	-0.00476376	0.218285	0.210201	0.202436	0.0532549	0.0474769	0.0059734	0.0718281	0.068259	0.0698768	0.0392151	0.0377577	0.142707	0.0408059	0.161935	0.174478	0.505068	0.409838	0.235133	0.262025	0.0853697	0.691286	0.610829	0.070496	0.057452	0.0270879
C1S-002	FD28	D4	0.367703	0.111455	0.0826957	0.113988	0.0845784	0.382434	2.13849	-0.010562	0.0913411	1.72372	0.145083	1.23953	1.14655	0.35894	0.0382735	0.0296075	-0.0111057	0.00573232	0.0583243	0.462083	0.436359	0.0371555	0.169696	0.187584	1.04917	0.0861797	0.0836969	0.0171067	0.0519678	0.0134614	0.0210548	0.0246849	0.0768685	0.455671	0.179945	0.421199	0.396849	1.33816	0.979362	0.583511	0.724602	0.292285	1.77283	1.58903	0.0310903	0.0997725	0.0133151
C1S-010	FD28	D4	0.345482	0.104484	0.138865	0.111524	0.0515961	0.271824	2.08962	-0.022581	0.324629	1.39369	0.030977	0.82813	0.946455	0.153292	0.00266329	0.463015	0.449576	0.0232258	0.00290929	0.238675	0.245245	0.0019039	0.0339752	0.0406199	0.905643	0.0895745	0.115788	0.0165857	0.0482455	0.030459	0.0611357	0.0308866	0.0912124	0.106201	0.133195	0.135377	0.40445	1.25811	0.900288	0.560796	0.708592	0.271387	1.66099	1.5956	0.0932726	0.165433	0.0679069
C1S-013	FD28	D4	0.20538	0.0951245	0.088863	0.00678894	0.026739	0.353951	0.489779	-0.00244273	0.0640779	0.480861	0.0964082	1.39797	1.39402	0.0297873	-0.0156815	0.135918	0.119795	-0.000346124	0.0107517	0.234858	0.252339	0.0100467	0.0440222	0.0467425	1.26785	0.150427	0.114891	0.00830933	0.0178037	0.0233235	0.0489863	0.0211376	0.113393	0.28427	0.124726	0.238325	0.740911	1.97162	1.37044	0.805196	0.959848	0.331871	2.5198	2.27032	0.0779859	0.176757	0.0581203
C1S_002	FD28	D4	0.319773	-0.0128914	0.00954335	0.153836	0.111033	0.288567	0.00373057	-0.013232	0.039531	2.32078	0.112128	2.04709	-0.0119958	0.00749325	-0.000750932	0.0185589	-0.0101365	-0.00450764	-0.00209919	-0.00601245	0.00425912	-0.00196325	0.0157495	0.0298034	0.199505	0.166334	0.139476	-0.0112748	-0.000925559	-0.0293076	0.00157167	-0.0162009	0.170216	0.698502	0.280919	0.745243	0.583005	1.70391	1.26765	0.70042	0.776656	0.287248	2.0742	1.9603	0.069245	0.167435	0.0759906
C1S_010	FD28	D4	0.257604	0.00373563	-0.00372339	0.183445	0.12645	0.268209	0.0531327	-0.00115658	0.0489291	2.38973	0.209991	1.98589	0.107198	0.00193249	-0.0313092	-0.0342989	0.00123524	0.0111939	0.162686	-0.00744034	0.0248367	0.0133127	0.0494519	0.131929	0.190889	0.139097	0.150692	-0.00237546	-0.0202339	-0.0514407	-0.0121468	-0.0283298	0.0989915	0.552036	0.215352	0.635356	0.462975	1.38398	1.03558	0.591861	0.765049	0.365078	1.78942	1.77745	0.166187	0.239096	0.099476
C1S_010_1	FD28	D4	0.287241	0.0191433	0.0323501	0.173953	0.146141	0.263916	-0.000617231	-0.000379619	0.0296663	2.39271	0.231496	1.90703	0.0685104	-0.00936722	-0.00747971	0.0210597	-0.00472579	0.0212442	0.10254	0.0106997	0.00521562	0.00066048	0.100597	0.0822389	0.193563	0.123938	0.147249	-0.00799925	-0.0347544	-0.046919	-0.0275132	-0.0259224	0.0962317	0.560108	0.229733	0.624157	0.45752	1.36563	1.01519	0.596638	0.741721	0.335373	1.7552	1.68407	0.149974	0.208902	0.0883401
C1S_013	FD28	D4	0.21838	6.23891e-05	0.00359618	0.0980741	0.105425	-0.00178935	0.00474512	0.0198502	0.052583	1.55883	0.0906964	1.24637	0.0120175	0.00562643	-0.0119252	0.007901	-0.014936	-0.0122669	0.0138271	0.0157635	0.0150319	0.0015096	-0.0022235	0.0160554	0.650683	0.214304	0.193683	-0.00287633	-0.0262296	-0.0409661	-0.0261259	-0.0230025	0.18272	0.460363	0.226648	0.475492	0.80387	2.24895	1.63663	0.897459	1.07589	0.362659	2.66595	2.51008	0.136695	0.287818	0.11276
C2S-002	FD56	D4	0.285504	0.0135528	0.0723454	0.12345	0.0992191	0.124373	2.05738	0.0981392	0.110942	1.44749	0.0803928	0.72189	0.67357	0.397557	0.102026	0.11387	0.020561	0.0207372	0.0484758	0.621575	0.620986	0.054114	0.171798	0.181308	1.16735	0.15371	0.185013	0.0427207	0.0285667	0.00026244	0.0189684	0.0259136	0.149902	0.207609	0.187064	0.190793	0.542056	1.77199	1.31125	0.847697	1.07805	0.449664	2.51439	2.41006	0.183082	0.260369	0.128986
C2S-009	FD56	D4	0.280684	0.125756	0.107512	0.0339886	0.0166006	0.0853656	1.58884	-0.00285021	0.062682	1.15609	0.0631723	0.992421	1.03097	0.0266915	-0.0254936	0.305204	0.295374	0.0245413	0.00808846	0.440787	0.456433	0.0164822	0.0516259	0.0280787	1.07928	0.0385875	0.0595459	0.00943214	0.0368509	0.0484831	0.0242791	0.0457247	0.0473276	0.114288	0.0483496	0.10193	0.467426	1.33108	0.981276	0.590592	0.703731	0.250757	1.81041	1.73775	0.0822618	0.11432	0.0201899
C2S-010	FD56	D4	0.345343	0.144466	0.171428	0.0450059	0.0467631	0.0609079	3.25043	0.00361512	0.0863322	2.23609	0.0702656	0.41658	0.415097	0.600398	0.0687885	0.0346867	-0.00808902	0.0168049	0.00997555	0.935389	0.900245	0.0559371	0.293322	0.294563	0.838662	0.059874	0.022226	0.0258608	0.078536	0.0482616	0.0834009	0.0396405	0.0493298	0.207794	0.0786575	0.207465	0.168036	0.593336	0.472349	0.226754	0.318885	0.107071	0.846862	0.732748	0.0149673	0.0493926	0.0178442
C2S-013	FD56	D4	0.303433	0.0746237	0.109089	0.0161219	0.0108186	0.0760322	2.6965	0.0972137	0.0146769	1.82058	0.113194	0.468575	0.422415	0.334546	0.0735305	0.0301217	0.0256064	0.042213	0.0281303	0.76094	0.765482	0.0199524	0.197347	0.20159	1.18893	0.119069	0.109318	0.0629326	0.0685458	0.025666	0.0507621	0.0314673	0.0776828	0.122407	0.0979592	0.130404	0.326618	1.21155	0.927359	0.473933	0.615504	0.223158	1.57766	1.52774	0.064634	0.121332	0.0677476
C2S_002	FD56	D4	0.216963	-0.0100625	0.0101467	0.0999245	0.105928	0.0792653	0.534527	0.191895	0.011426	0.463172	0.245926	1.22914	1.01264	-0.00135362	-0.00429834	0.00232641	-0.0138224	-0.0108689	-0.00331164	0.406832	0.0684703	0.0785712	0.0706685	0.0649504	0.798966	0.450355	0.471679	0.209565	-0.0251094	-0.0275664	-0.0196515	-0.0131741	0.383185	0.555857	0.527718	0.519052	1.08854	3.25333	2.44927	1.32645	1.57028	0.541302	4.03521	4.29723	0.307911	0.531845	0.282277
C2S_009	FD56	D4	0.237936	0.0593934	0.0480977	0.0605785	0.0641124	0.0843607	0.495401	0.141183	0.0373324	0.431476	0.217479	1.4959	1.15953	0.0280084	0.0485885	-0.00353592	-0.0162788	-0.00384296	0.00175022	0.568883	0.580729	0.0490443	0.0790588	0.0850732	0.503457	0.169703	0.156484	0.145074	-0.00952485	-0.0068444	0.0196389	0.0105307	0.0855882	0.177388	0.13048	0.159093	0.652913	1.72307	1.21773	0.748543	0.806457	0.232334	2.17011	2.04421	0.107827	0.18484	0.104793
C2S_010	FD56	D4	0.254861	0.0636616	0.107879	0.0670662	0.00613269	0.0819661	2.33246	0.0663272	0.0423882	1.70933	0.0867894	0.828566	0.633847	0.594479	0.0738416	-0.0128344	-0.000195732	-0.0274334	-0.000476398	1.01912	0.991137	0.0304879	0.216674	0.212065	0.2882	0.092709	0.090881	0.0486459	0.0276219	0.0122471	-0.00208982	0.0159865	0.0384104	0.221467	0.075276	0.221861	0.29085	1.01217	0.711225	0.409379	0.448817	0.15106	1.25279	1.21557	0.0815024	0.0966332	0.0525768
C2S_013	FD56	D4	0.136052	0.0512908	0.0547415	0.0312763	0.0394356	0.0462648	1.49607	0.0850253	0.0248046	0.982866	0.0839758	0.47161	0.364175	0.298955	0.0478356	-0.0118647	-0.0154181	-0.0235532	-0.0132791	0.608866	0.620795	0.015134	0.0882582	0.0994868	0.409016	0.334839	0.310336	0.0645666	0.0177293	0.00404224	0.00987196	-0.00196838	-0.00715225	0.231231	0.105646	0.28383	0.726656	2.0934	1.57255	0.822274	1.00606	0.284318	2.60506	2.64923	0.191038	0.369505	0.202977
C3S-002	FD84	D4	0.178908	0.121861	0.093434	0.0305129	0.0226755	0.0543511	2.17298	-0.0154374	0.0425665	1.52138	0.0436993	0.783032	0.600843	0.216557	0.00484321	0.00408044	0.00422224	0.0246152	0.0223855	0.588307	0.420479	0.010856	0.102457	0.0858776	0.477406	0.0226312	0.0500029	0.00469393	0.0652601	0.0572352	0.102315	0.0637378	0.0184081	0.188569	0.0581809	0.129366	0.145119	0.40136	0.338684	0.172938	0.197873	0.0108673	0.570464	0.51479	-0.00664063	-0.0225169	0.000728058
C3S-009	FD84	D4	0.308381	0.113307	0.127523	0.0124193	0.00168684	0.140371	3.34586	0.00845693	0.0484698	2.11694	0.0450824	0.261139	0.258954	0.484971	0.0646109	0.0505023	0.0460151	0.0613046	0.0337398	0.712226	0.758229	0.0155337	0.186116	0.184322	0.774047	0.0795902	0.0630306	0.00974087	0.0859762	0.0769706	0.0622811	0.0685442	0.0199254	0.169974	0.0730712	0.180409	0.17927	0.620506	0.451842	0.247766	0.31833	0.115903	0.804119	0.816484	0.0322664	0.0843714	0.0149999
C3S-010	FD84	D4	0.226473	0.129595	0.131053	0.0610868	-0.00149448	0.0909817	3.3094	0.0712228	0.14116	1.94263	0.00796004	0.158238	0.161095	0.463715	0.0522855	0.0620066	0.0160499	0.10246	0.116943	0.481607	0.456607	-0.0321045	0.176873	0.119333	0.601916	0.0683654	0.119877	0.0499871	0.118885	0.0783687	0.0810548	0.0403099	0.0988845	0.0571791	0.0640803	0.0917715	0.129059	0.62301	0.490557	0.339723	0.45726	0.163576	1.01436	0.996159	0.0596746	0.213957	0.0802268
C3S-013	FD84	D4	0.262065	0.155407	0.160657	0.0371488	-0.00536024	0.0595561	1.91677	-0.00112959	0.0459226	1.30902	0.0622251	1.1617	0.947493	0.476248	0.0259484	0.00828228	-0.00914101	0.0227974	0.00255277	0.389111	0.304771	0.00598347	0.228196	0.212218	0.707898	0.0610861	0.0609393	0.0706427	0.0613731	0.0586631	0.0685234	0.0681104	0.0273057	0.420268	0.061945	0.373191	0.177959	0.701987	0.512479	0.241184	0.306319	0.132283	0.93954	0.788724	0.0210385	0.0833887	0.0154461
C3S_002	FD84	D4	0.191379	0.0993623	0.114161	-0.0462703	0.00699926	0.0458566	1.98925	0.00954314	0.0519423	1.53113	0.0794053	0.784525	0.562694	0.220757	-0.00882792	-0.00773595	-0.0476498	0.00223379	-0.0357303	0.70689	0.566673	-0.0141758	0.170157	0.179718	0.19856	0.0624865	0.00557367	0.00512538	0.0559923	0.0308079	0.041192	0.0220861	0.0533385	0.124111	0.0431225	0.17231	0.139001	0.613583	0.460332	0.253341	0.237083	0.0754051	0.771927	0.693791	-0.00333456	0.0545134	0.0408304
C3S_009	FD84	D4	0.220979	0.133372	0.121529	0.0184912	0.00918337	0.0689294	2.69145	0.0228756	0.0389258	1.76333	-0.00490889	0.1963	0.206762	0.479593	0.0131009	0.0134583	-0.0434435	-0.00576143	0.0115077	0.917125	0.879849	0.00800895	0.171895	0.172894	0.444568	0.0678384	0.0540588	-0.00688439	0.0490833	0.0619785	0.0548229	0.0443851	0.0639852	0.144381	0.0583343	0.155142	0.284961	0.789764	0.554943	0.311502	0.381303	0.115292	1.02428	0.918733	0.0173527	0.107536	0.0219686
C3S_010	FD84	D4	0.131474	0.0765622	0.0729222	0.0231102	0.0206259	0.0122588	2.07297	0.0199286	0.0246449	1.42886	0.0409727	0.142323	0.104081	0.461213	0.014807	0.0236415	-0.0783781	-0.0183869	-0.00349082	0.622266	0.595429	0.00862941	0.222717	0.236606	0.400645	0.320679	0.322152	-0.0352353	0.0147613	0.0597627	0.0315986	0.00873216	-0.0423519	0.250023	0.0890547	0.272134	0.672967	2.03908	1.54704	0.823827	1.01994	0.322473	2.57203	2.63258	0.202221	0.366005	0.19729
C3S_013	FD84	D4	0.212706	0.115796	0.118543	0.0241322	0.0112236	0.0746768	1.73135	0.0207941	0.0656731	1.24086	0.0580827	1.02096	0.820385	0.527566	0.030797	-0.0110597	-0.0125889	-0.0117613	-0.00170426	0.406891	0.380164	0.0094918	0.262287	0.283123	0.245609	0.0716617	0.0789591	0.0163086	0.0384892	0.0857277	0.0220858	0.0325331	0.0649344	0.340342	0.0987632	0.315908	0.275338	0.765088	0.595937	0.336275	0.435745	0.120829	1.02393	0.91329	0.0366405	0.0806171	0.0451023
C1S-004	FD28	D2	0.275535	0.125594	0.102777	-0.00262358	0.0423261	0.491312	0.836361	-0.0419368	0.0386334	0.67883	0.0660623	1.27034	1.30613	0.0386974	0.0263117	0.232742	0.235733	-0.00044162	-0.015788	0.23568	0.247481	-0.000946926	0.028992	0.0602	0.725278	0.131296	0.08227	-0.0142668	0.0551647	0.0527624	0.051196	0.029219	0.0630225	0.171924	0.0927884	0.161198	0.29774	0.856129	0.57167	0.375725	0.421583	0.136278	1.07172	0.961238	0.0475484	0.0665495	0.0132393
C1S-008	FD28	D2	0.415445	0.174916	0.170237	0.0684912	0.0361343	0.417824	1.92531	-0.0440763	0.142969	1.35069	0.0312771	0.866033	0.955763	0.112912	0.0181808	0.435232	0.383312	0.00833909	-0.0244646	0.166605	0.10305	0.00716797	0.0309456	0.0214625	0.38238	0.0782682	0.0508304	0.00128125	0.0468152	0.0649538	0.0717049	0.0719688	0.0617906	0.0794463	0.0855473	0.128865	0.174908	0.52457	0.356889	0.244202	0.310217	0.159345	0.736144	0.685679	0.00922383	0.0730518	-0.00861386
C1S-011	FD28	D2	0.335936	0.142121	0.129016	0.0436776	0.0163824	0.292324	0.823575	-0.0138825	0.0399326	0.655381	0.0503512	1.72422	1.86948	0.0863646	0.00735585	0.0963818	0.0794938	0.0141097	-0.0190628	0.277727	0.276343	0.0178522	0.0709672	0.0882663	0.712096	0.0899423	0.0952393	0.0122742	0.05189	0.0398509	0.0634859	0.0365551	0.0380694	0.348197	0.1141	0.322826	0.269951	0.94905	0.709087	0.380477	0.492015	0.149679	1.19258	1.19627	0.037851	0.0903361	0.0435598
C1S_004	FD28	D2	0.223808	-0.013213	0.0293665	0.135991	0.123628	0.513693	0.0663208	0.0118316	-0.00185724	1.83886	0.134024	1.52676	0.0128348	0.0310944	0.0248041	0.0234226	-0.0360734	-0.0239428	0.0016878	0.25572	0.222885	-0.00149468	0.0674045	0.0706529	0.279679	0.123723	0.0814125	0.0113869	0.0073636	-0.00244535	-0.0125476	-0.00424081	0.101331	0.305619	0.182647	0.356507	0.348407	1.04506	0.679426	0.337119	0.474609	0.122606	1.27007	1.21756	0.0282919	0.116983	0.0262695
C1S_008	FD28	D2	0.460601	-0.00394034	0.0492864	0.278172	0.156592	0.533642	0.0402665	-0.0259335	0.0142805	2.2427	0.182108	2.11301	0.0643188	-0.019058	-0.0388837	0.106895	0.0763543	-0.0209673	0.0440257	0.00457425	0.0143154	-0.0182702	0.00954619	0.0664926	0.0658072	0.0844526	0.0388511	-0.0513931	-0.0446719	-0.0578291	0.0028162	-0.0141211	0.0388422	0.395231	0.131628	0.500492	0.163477	0.570772	0.474338	0.287338	0.436112	0.192845	0.764143	0.808791	0.0257137	0.16497	0.0777635
C1S_011	FD28	D2	0.378198	0.007931	0.00695158	0.160552	0.205421	0.345729	0.0428887	-0.0136029	0.0358407	2.61045	0.141123	2.02052	0.0119219	0.0327911	-7.628e-05	-0.0083558	0.00343196	-0.0119524	0.0221609	-5.45217e-05	0.0168846	-0.0225842	0.0233516	-0.00438153	0.329663	0.139873	0.0821735	-0.0318771	-0.0259294	-0.011268	-0.00999299	-0.0143559	0.10602	0.610856	0.221624	0.650712	0.493073	1.42464	0.995229	0.555476	0.618199	0.240011	1.6899	1.54261	0.0468528	0.169044	0.1091
C1S_015	FD28	D2	0.21296	0.0531075	0.050134	0.0598535	0.0961547	0.0699798	0.0532372	-0.0166093	0.0688715	0.120468	0.118754	1.68731	1.2562	-0.003655	-0.006704	0.0413394	0.016835	-0.0152566	0.0211799	0.196769	0.0311354	-0.0481578	-0.00970259	0.0614326	0.407199	0.112831	0.188219	-0.00901325	-0.0288581	0.0434757	0.0807189	0.0298143	0.104304	0.482254	0.163283	0.453644	0.675129	2.08072	1.5482	0.842802	1.03071	0.358087	2.52826	2.54437	0.177728	0.164633	0.108095
C2S-004	FD56	D2	0.303997	0.129869	0.148983	-0.000253657	0.0187529	0.0404027	2.26149	0.0274926	0.0253703	1.56651	0.0677994	0.605343	0.618829	0.329612	0.0379511	0.0215325	-0.0208661	0.00224069	0.0142543	0.565077	0.581426	0.0120823	0.171334	0.149401	1.0428	0.0770438	0.0468586	0.0149219	0.0392098	0.0582648	0.0821212	0.0645892	0.0300293	0.263814	0.0927877	0.304083	0.220458	0.72916	0.576954	0.302935	0.354945	0.123647	0.981821	0.912314	0.0311842	0.0549984	0.00910675
C2S-008	FD56	D2	0.299695	0.149662	0.100906	0.0820311	-0.0103868	0.067351	1.65328	0.00711955	0.0332999	1.16163	0.0819184	1.06761	1.07094	0.130236	-0.0348956	0.0347979	0.0238926	0.0298333	0.0209321	0.747053	0.549702	0.0166847	0.121419	0.15088	0.717922	0.0494213	0.0253945	-0.00654416	0.050055	0.0708534	0.0525212	0.0485404	0.0213075	0.222885	0.0558727	0.217279	0.19714	0.700741	0.470051	0.298341	0.330887	0.0642978	0.909355	0.857604	0.00461858	0.0175064	0.0474062
C2S-011	FD56	D2	0.353707	0.140169	0.118523	0.0465427	0.0410828	0.101729	2.21157	0.00352889	0.0693582	1.62072	0.0549386	0.67101	0.706322	0.144478	0.0241951	0.0646544	0.140861	0.0409309	0.00848397	0.516035	0.550918	0.0339624	0.0459567	0.0824342	0.794265	0.0543428	0.0548573	0.0331142	0.0583967	0.076143	0.0391999	0.0305991	0.0551005	0.0627012	0.0593692	0.107853	0.355332	1.1103	0.849158	0.434306	0.599642	0.198158	1.48636	1.4122	0.0793049	0.100392	0.0249
C2S-015	FD56	D2	0.348046	0.132815	0.159745	0.0249295	0.052737	0.099932	2.90359	0.0167593	0.052979	2.04927	0.101392	0.592625	0.561821	0.51426	0.114134	-0.00548854	-0.0168315	-0.00436811	-0.000648177	0.687453	0.67147	0.00750889	0.332074	0.34333	1.03289	0.0570993	0.111795	-0.00760311	0.0923833	0.0612951	0.0504059	0.0770009	0.0531862	0.339502	0.103335	0.357628	0.326487	1.04171	0.751288	0.416455	0.618863	0.217095	1.40361	1.26912	-0.0132597	0.0613211	0.00695539
C2S_004	FD56	D2	0.315038	0.118117	0.116503	0.0356472	0.0095848	0.0511866	1.96393	0.0166885	0.0323606	1.53197	0.0863289	0.854795	0.756256	0.324422	0.0416204	0.00664831	-0.0324448	-0.00686888	-0.0214506	0.685476	0.708616	0.0034258	0.0969914	0.0914866	0.465168	0.12962	0.082974	-0.0171149	0.046778	0.062593	0.0371513	0.0381728	0.0558893	0.288571	0.0994091	0.262452	0.3058	1.02841	0.840202	0.41358	0.519241	0.14745	1.29838	1.34609	0.048021	0.16168	0.0750958
C2S_008	FD56	D2	0.270348	0.0520371	0.067341	0.0751525	0.0809145	0.0764817	0.725616	-0.00697956	0.0218247	0.591328	0.0807203	1.79869	1.4897	0.032081	-4.73604e-05	0.00298816	0.0320692	-0.0208832	-0.00877453	0.994142	0.69406	0.00126055	0.0982228	0.0650056	0.350234	0.0656929	0.0376525	-0.00126749	-0.0484932	0.0103288	0.0163615	-0.000312341	0.04893	0.21939	0.083081	0.211549	0.317884	1.11788	0.841315	0.62555	0.639127	0.131779	1.38566	1.48027	0.103474	0.0793126	0.0673096
C2S_011	FD56	D2	0.280569	0.0584135	0.0500426	0.0626929	0.0698017	0.135561	1.10431	0.0811405	0.0463022	0.80414	0.128428	1.25641	0.996505	0.0522987	0.0425655	0.0128424	-0.0189878	0.000535404	-0.00750299	0.525354	0.508129	0.0329624	0.0430868	0.03841	0.307158	0.156467	0.111504	0.0587377	-0.00137838	0.00173949	0.00439379	0.0158381	0.106145	0.17537	0.162378	0.189243	0.532128	1.49227	1.1006	0.586487	0.692521	0.243473	1.80514	1.7597	0.100015	0.215629	0.0897248
C2S_015	FD56	D2	0.205753	0.0482725	0.0878926	0.0285446	0.0456765	0.0708439	1.81668	0.0570583	0.0194347	1.19968	0.0498735	0.782667	0.543187	0.469751	0.0495272	-0.0119076	-0.0143691	-0.0144178	-0.0171899	0.624688	0.661852	0.0143367	0.152898	0.143764	0.58237	0.372991	0.342417	0.001591	0.0280282	0.0130858	0.0114082	0.0268329	0.257234	0.261427	0.344919	0.235027	0.788302	2.33935	1.79974	0.959286	1.16412	0.383755	3.01123	3.118	0.212485	0.431024	0.212025
C3S-004	FD84	D2	0.332553	0.150801	0.193938	0.026097	0.0237983	0.0894471	3.63587	-0.0317546	0.0554735	3.02784	0.161783	0.376139	0.330832	0.402055	0.0270567	0.179469	0.188444	0.0586239	0.0154344	0.587709	0.561386	-0.00422329	0.0834609	0.0836235	0.435145	0.0832501	0.0705399	-0.0102988	0.102301	0.05862	0.085839	0.0666904	0.0546335	0.237931	0.0661891	0.189971	0.21397	0.669576	0.484358	0.242471	0.361488	0.113892	0.878211	0.844784	0.0554704	0.020971	-0.00818387
C3S-008	FD84	D2	0.340454	0.15275	0.170991	0.0280834	0.00111121	0.100053	2.96075	0.335775	0.0972365	2.54284	0.424155	0.753556	0.729917	0.556717	0.307886	-0.0309341	-0.0222337	0.0108075	0.0643002	0.535437	0.508147	0.0548606	0.262766	0.353641	0.455582	0.0814762	0.116196	0.276755	0.0493292	0.0522362	0.081939	0.0633682	0.0940624	0.339572	0.100969	0.330299	0.291225	0.867507	0.697171	0.373165	0.502537	0.20082	1.11336	1.07606	0.0551875	0.086857	0.0417481
C3S-011	FD84	D2	0.289683	0.136471	0.149611	0.0226095	0.0105144	0.0734645	2.8079	0.0419012	0.315447	1.81223	0.0692986	0.570492	0.482772	0.297764	0.0430709	0.0578301	0.0956667	0.105747	0.103015	0.46366	0.457385	-0.0108681	0.111783	0.104606	0.555129	0.086351	0.0905911	0.0374013	0.092666	0.0675847	0.0923487	0.0680188	0.0676276	0.0644039	0.0653058	0.0823337	0.1534	0.710954	0.533665	0.260231	0.41387	0.202898	0.970715	0.958103	0.0644103	0.119154	0.0722038
C3S-015	FD84	D2	0.281504	0.158253	0.145613	-0.0115121	0.0268624	0.0842646	2.86081	-0.0253481	0.0437057	1.92927	0.024982	0.579108	0.445787	0.543363	0.0149725	0.0789704	0.034113	0.0471029	0.0811093	0.618621	0.620958	-0.0145769	0.178961	0.192738	0.482517	0.0456533	0.0511677	-0.0276167	0.111509	0.0634416	0.0761771	0.0412537	0.0362086	0.183769	0.0469176	0.171749	0.101947	0.409101	0.304671	0.170155	0.261038	0.0674296	0.568218	0.500616	0.0637987	0.028307	0.0171065
C3S_004	FD84	D2	0.293979	0.14743	0.171571	-0.0552041	-0.00404859	0.100129	3.14596	0.0103351	0.0728776	2.82514	0.0680938	0.29384	0.338612	0.396423	0.027174	0.0229342	-0.00415494	0.018536	-0.0195007	0.771875	0.776435	-0.0086258	0.174996	0.155595	0.28077	0.0779251	0.0279557	0.0291108	0.0809742	0.0484595	0.0413122	0.0535177	0.0866391	0.203239	0.0328225	0.179733	0.260753	0.746181	0.592973	0.343954	0.386579	0.099399	0.975817	0.87997	-0.00448361	0.0980902	0.0760974
C3S_008	FD84	D2	0.295963	0.142908	0.130951	0.00137068	0.027257	0.0919019	2.45298	0.487922	0.038132	2.23889	0.548397	0.683125	0.634237	0.626935	0.357976	-0.0118064	-0.0319653	-0.0261773	0.000315816	0.580228	0.590588	0.0759401	0.320946	0.448821	0.184247	0.0857709	0.0807247	0.496206	0.0500487	0.0575942	0.0372553	0.0454719	0.0825266	0.23932	0.108972	0.25472	0.343268	1.06906	0.780342	0.46242	0.567756	0.175194	1.38163	1.23203	0.0460805	0.126166	0.0548356
C3S_011	FD84	D2	0.194572	0.106837	0.0971348	-0.0052183	0.00854458	0.0245581	2.22969	0.0407843	0.0356975	1.58795	0.0926004	0.490348	0.332571	0.363069	0.0497247	0.0267176	-0.0319147	-0.00537789	-0.00730557	0.649054	0.645124	0.00780111	0.186906	0.20275	0.200976	0.157088	0.132753	0.0262565	0.0413674	0.049003	0.0328973	0.0336575	-0.0192327	0.127265	0.0566496	0.138342	0.427009	1.27924	0.929233	0.525031	0.667726	0.219924	1.63228	1.64087	0.13443	0.184844	0.101976
C3S_015	FD84	D2	0.316696	0.158308	0.142938	0.000301119	-0.00426478	0.0975711	2.65626	0.00464476	0.0458618	1.96779	0.0318444	0.587488	0.486763	0.603372	0.0176377	0.0235383	-0.0205314	0.00600056	-0.000349693	0.81984	0.805305	0.0160184	0.276018	0.249496	0.267428	0.050777	0.0321609	-0.015214	0.0579611	0.063212	0.0448107	0.0360478	0.0778113	0.198571	0.0474872	0.137522	0.210262	0.627853	0.430773	0.24577	0.340137	0.100977	0.79688	0.761796	0.0621102	0.0967179	0.00630437
C3S_015_1	FD84	D2	0.261029	0.0946265	0.176263	-0.00277789	0.0324666	0.0451194	2.67938	0.0285627	0.027933	1.84839	0.128599	0.657976	0.493763	0.572384	0.0680493	0.0638835	-0.00620744	-0.0108182	-0.00807921	0.737469	0.789309	0.0209194	0.256702	0.240117	0.213836	0.0862397	0.0555559	-0.0038359	0.0610248	0.0606048	0.075065	0.0737169	0.00231697	0.165042	0.106559	0.141425	0.149994	0.606851	0.469503	0.240011	0.311358	0.115878	0.771919	0.778038	0.046747	0.066541	0.0325814
C3S_015_2	FD84	D2	0.246705	0.123886	0.156541	0.00637114	-0.0155451	0.0611009	2.50075	-0.0346135	0.0766118	1.77671	0.0823906	0.533511	0.435992	0.575105	0.016457	-0.000715677	-0.00396652	0.00622194	-0.0157129	0.839924	0.787875	0.00147478	0.253284	0.240046	0.214491	0.0651847	0.0647371	-0.0767699	0.0716084	0.0894227	0.0614464	0.0603052	0.054108	0.145121	0.0482261	0.146044	0.218759	0.582519	0.440459	0.240965	0.282113	0.099382	0.788768	0.700969	0.0359631	0.0534332	0.0310343
C1S-005	FD28	D3	0.233923	0.0315743	0.0786274	0.0386426	-0.00083514	0.101138	0.172778	0.139971	0.0320997	1.20161	0.0982984	1.26868	1.2229	0.247404	0.0605259	0.0212848	0.0555234	-0.0136256	0.076917	0.574997	0.15346	-0.00685096	0.132124	0.166415	1.12911	0.0742958	0.161427	0.156873	-0.0735016	0.0615106	0.0710007	0.00115785	0.150283	0.256286	0.074449	0.21951	0.637491	1.68386	1.15492	0.603355	0.82773	0.0898918	2.25535	2.24494	0.0413926	0.181522	0.0161971
C1S-006	FD28	D3	0.48492	0.175345	0.224328	0.0848479	0.0904606	0.660659	2.75367	-0.0204016	0.149948	1.83187	0.0589903	0.890443	0.910474	0.201917	-0.0379355	0.477725	0.491828	0.005399	-0.0148804	0.543344	0.231991	-0.032819	0.0394087	0.121246	0.47405	0.0392198	0.0986504	-0.0399763	0.103256	0.174726	0.0465777	0.0747392	0.0929838	0.108185	0.0676254	0.172836	0.191808	0.660348	0.472691	0.134666	0.261655	0.0773137	0.807133	0.853569	-0.0489147	0.147636	-0.00962695
C1S-012	FD28	D3	0.368542	0.165409	0.121937	0.025559	0.0232198	0.525161	1.69324	0.100732	0.0732938	1.34512	0.183291	1.40318	1.2586	0.138944	0.0557275	0.0816273	0.0410545	-0.00560684	0.00665067	0.381008	0.360189	0.031023	0.120973	0.115081	1.15913	0.124992	0.106319	0.112297	0.0589561	0.0421136	0.03455	0.0228682	0.075351	0.306026	0.157943	0.269523	0.666759	1.755	1.15759	0.701753	0.819871	0.270566	2.24776	1.9592	0.0408174	0.130481	0.0215769
C1S-015	FD28	D3	0.246962	0.166928	0.0962409	0.00360807	0.0143549	1.69172	0.404329	-0.0628151	0.0579659	1.38836	0.121096	1.36437	1.3168	0.24902	0.0509089	0.058517	0.195946	0.0477791	-0.0222163	0.600424	0.303379	-0.0349698	0.0669843	0.0593316	1.04467	0.171674	0.21757	0.0732924	0.0118711	0.132414	0.010711	0.0797013	0.153628	0.321516	0.125712	0.342073	0.510042	1.90581	1.3737	0.76693	0.97993	0.244539	2.32882	2.27797	0.207086	0.360868	0.102049
C1S_005	FD28	D3	0.10083	-0.0576177	0.0172641	0.103128	0.0691835	0.770289	0.00544782	-0.0899848	0.0799445	-0.00380326	0.0182788	0.952905	0.881895	0.0852072	0.0391851	0.0326943	-0.0227198	0.0543778	-0.0606161	0.260116	0.340395	-0.015831	0.0453258	-0.0169586	0.0758121	0.0824464	0.0914544	-0.0636106	-0.0527825	0.0362258	0.0325856	-0.036003	0.171042	0.484309	0.0865414	0.519523	0.800945	2.92143	0.641948	1.0658	0.412661	0.142203	3.68238	0.987659	0.0309972	0.137113	0.0167177
C1S_005_1	FD28	D3	0.174935	0.00370047	0.0350169	0.128572	0.0426803	0.73735	0.0440311	-0.118477	0.00188242	1.12098	-0.0240011	1.07715	-0.0100038	0.0429694	-0.036385	-0.0335198	0.0980424	0.0412186	-0.0591017	0.321532	0.294061	-0.059741	0.0438404	0.0969157	0.0484893	0.370539	0.121544	-0.0678218	-0.0588229	-0.0643568	-0.0411924	0.00322585	0.122316	0.222821	0.262247	0.546626	0.856952	3.20448	0.659205	1.25429	0.42955	0.138958	1.12377	1.01421	0.0318305	0.152322	0.0696273
C1S_005_2	FD28	D3	0.208093	-0.0195654	-0.0386997	0.100759	0.0843925	0.828036	0.0706837	-0.0350114	0.0380035	-0.0596835	-0.0256899	1.0505	0.968946	0.0134168	-0.0170536	0.0158055	-0.0228405	0.00503008	0.012443	0.427725	0.515805	-0.00150976	0.0625667	0.0981344	0.0271323	0.0883511	0.141753	0.0213289	-0.0455663	0.0388202	0.0349194	-0.0484875	0.172254	0.232528	0.0927394	0.646738	0.799032	3.14037	0.687924	1.25372	0.442215	0.145011	3.84004	1.05839	0.0353262	0.146933	0.0812044
C1S_006	FD28	D3	0.386479	0.131528	0.208793	0.0362149	0.00058218	0.56812	2.1591	-0.00739855	0.11353	1.53706	-0.0058932	0.856791	0.815802	0.284774	0.00397039	0.279253	0.308093	0.0487136	-0.0051756	0.347721	0.332101	-0.0202964	0.0743611	0.108773	0.161509	0.0670934	0.17265	-0.00192146	0.0351717	0.0535914	0.0359818	0.02404	0.164842	0.0768117	0.0967398	0.061701	0.318602	0.920886	0.70341	0.319644	0.458355	0.198616	1.15072	1.08222	-0.00533246	0.170119	0.015607
C1S_012	FD28	D3	0.316533	0.0158755	0.0222375	0.145293	0.110307	0.386351	0.761717	0.190862	0.0125291	0.574951	0.21204	1.59552	1.28167	0.0490191	0.0707624	0.0243148	-0.00563182	0.00746676	-0.00619904	0.161728	0.16099	0.0659603	0.0656468	0.088467	0.543818	0.215202	0.158099	0.19112	-0.0105194	-0.0404102	-0.0161762	-0.0307625	0.134397	0.425423	0.228785	0.447495	0.572644	1.74886	1.34449	0.699392	0.87067	0.305003	2.16629	2.15038	0.110272	0.249129	0.146541
C1S_012_1	FD28	D3	0.282543	-0.00911627	-0.0112068	0.146467	0.126162	0.392433	0.74135	0.180563	0.0311824	0.630232	0.252858	1.63854	1.20248	0.0620343	0.0507068	-0.0170417	-0.0142506	-0.0239882	-0.00613303	0.155679	0.156174	0.0910148	0.0873097	0.0711533	0.514714	0.167522	0.152379	0.169678	-0.0349914	-0.0173237	-0.0106404	-0.0280677	0.158859	0.416284	0.26003	0.424721	0.716851	1.84523	1.31654	0.72925	0.85907	0.287029	2.26019	2.00889	0.083843	0.242609	0.106171
C2S-005	FD56	D3	0.349545	0.117592	0.116015	0.014981	0.042115	0.0629345	1.50227	0.0188939	0.0365988	0.948971	0.0348213	0.981088	1.08455	0.098504	0.00877877	0.20221	0.186732	0.00312799	0.0248187	0.585766	0.326832	0.00841745	0.107234	0.106872	1.14619	0.179084	0.131057	0.0540317	0.0509673	0.0424468	0.0193843	0.0417717	0.146819	0.208422	0.125884	0.177179	0.456766	1.59407	1.17471	0.6464	0.877346	0.231109	2.11144	2.12701	0.110563	0.181156	0.0565789
C2S-006	FD56	D3	0.334834	0.0868887	0.13388	0.0119563	0.00618409	0.111191	2.52294	0.066052	0.0382523	1.67897	0.064469	1.13667	1.17599	0.143493	0.0274433	0.0477203	-0.047368	0.0641176	0.0548716	1.02642	1.14441	0.0252909	0.143774	0.136837	0.865597	0.0590554	0.0428803	-0.000542067	0.063726	0.0171171	0.0972509	0.0299716	0.0231827	0.227565	0.0412282	0.181983	0.0904365	0.653833	0.508856	0.257624	0.352982	0.100749	0.845015	0.888634	0.0473516	0.10922	-0.0101997
C2S-012	FD56	D3	0.388968	0.168882	0.198666	0.0350127	0.0263962	0.140331	3.30946	0.0255255	0.0465082	2.37223	0.0814823	0.535453	0.477438	0.505267	0.0480344	-0.00950077	-0.0275744	-0.0160636	-0.0136741	0.761039	0.711561	0.00320813	0.25598	0.28606	0.815393	0.0291677	0.0252405	-0.0129635	0.0374927	0.0962726	0.0654342	0.0895762	0.0384313	0.274576	0.065215	0.244077	0.252059	0.777199	0.533951	0.296264	0.37663	0.129278	1.07818	0.915472	0.00523785	0.0282898	-0.0102454
C2S_005	FD56	D3	0.163652	0.0798128	0.0492836	0.0104305	0.0385616	0.0584472	0.86504	0.0683974	0.0392808	0.529254	0.062084	0.93702	0.729373	0.137151	0.00491122	-0.00762986	-0.0311532	-0.0208932	0.00103986	0.497961	0.417816	0.0201731	0.110383	0.0994977	0.566056	0.333767	0.331383	0.0123118	-0.00659112	0.00845308	0.00691576	-0.0315179	-0.0324098	0.215881	0.146034	0.31769	0.771006	2.38559	1.80813	0.980743	1.1535	0.368929	2.94999	3.08485	0.205343	0.370235	0.195782
C2S_006	FD56	D3	0.34393	0.00916339	-0.0201406	0.135144	0.17611	0.155038	0.254285	-0.0388912	0.0567354	0.163175	0.107739	2.45345	2.01351	0.0194125	0.013058	-0.049159	0.0130221	-0.0128711	-0.0297949	0.774697	0.688231	0.0234499	0.141816	0.0626643	0.338052	0.10217	0.0549939	0.0223419	-0.0110493	-0.0312548	-0.0225883	0.0249763	0.0340045	0.402928	0.159385	0.405154	0.359191	1.02756	0.667864	0.409045	0.459111	0.0665914	1.25594	1.15159	0.0619988	0.0486703	0.00121994
C2S_012	FD56	D3	0.356572	0.0701107	0.139126	0.0625831	0.085004	0.145916	2.07168	0.0382976	0.0102354	1.70995	0.117685	1.06037	0.966839	0.317446	0.0419562	-0.0113612	-0.00522951	-0.0162879	-0.0139693	0.820213	0.762239	0.0348083	0.0899738	0.0917492	0.306773	0.106598	0.0549669	0.0208568	-0.00523572	0.0343136	0.0550114	0.0328049	0.0422552	0.269684	0.117402	0.268221	0.34346	1.08721	0.824097	0.443642	0.521941	0.168816	1.40335	1.36774	0.0264126	0.102192	0.0214381
C3S-005	FD84	D3	0.304533	0.140342	0.1206	0.00477987	0.0173708	0.240483	0.657471	0.0204472	0.0865295	1.93921	0.191564	1.72629	1.64998	0.0284002	0.0070161	-0.0122863	0.0470201	-0.0188089	0.0102124	0.50945	0.26662	-0.0144478	0.0622959	0.0608201	0.3519	0.0675902	0.0491158	0.0811732	0.0940952	-0.0153081	0.0457515	0.0563948	0.0560877	0.326515	0.0597237	0.34118	0.0965417	0.570403	0.426593	0.161237	0.402133	0.117248	0.822805	0.770981	0.0235811	0.0155548	0.0745427
C3S-006	FD84	D3	0.290972	0.133241	0.145678	0.0372621	0.0187281	0.0826862	3.35989	-0.00255923	0.0603591	2.41048	0.0683767	0.236902	0.204167	0.495408	0.0198916	0.0640452	0.0445731	0.0730094	0.086443	0.754168	0.762914	-0.00560279	0.173581	0.190282	0.644944	0.0988287	0.100783	-0.016256	0.0946038	0.0746858	0.0883572	0.0757031	0.0833022	0.142766	0.0817093	0.141357	0.278584	0.80366	0.584871	0.330873	0.424769	0.129903	1.10707	1.0091	0.019483	0.0615753	0.0055528
C3S-012	FD84	D3	0.244881	0.15998	0.170906	0.0284617	0.0169499	0.0584603	3.57882	0.00710659	0.0443943	2.43112	-0.00678091	0.174572	0.227586	0.440367	0.00283016	0.0596469	0.0201645	0.0795145	0.0975138	0.773481	0.717685	0.0123223	0.14367	0.152128	0.813598	0.0519451	0.057488	0.036548	0.0969087	0.0717511	0.0903491	0.0756259	0.0313449	0.185575	0.0510927	0.154933	0.200463	0.503557	0.379238	0.222287	0.291311	0.090028	0.726379	0.656873	0.0196913	0.0202963	0.0114132
C3S_005	FD84	D3	0.281293	0.0702592	0.0444162	0.103781	0.00316328	0.307493	0.494318	0.0831415	0.0662841	0.462735	0.243307	2.04501	1.54441	0.0172378	0.0502563	0.022044	-0.0351367	-0.0190104	-0.00558203	0.491658	0.212326	0.0125874	0.0828836	0.0954906	0.18853	0.0329685	0.0515059	0.0961394	0.0261202	-0.0233296	0.057666	-0.0253483	0.0387183	0.289107	0.0829257	0.299923	0.279269	0.771391	0.572267	0.357311	0.418782	0.178004	0.936278	0.955774	0.0308147	0.162765	0.0178707
C3S_006	FD84	D3	0.211749	0.125174	0.12535	-0.0193602	0.0229496	0.0529074	2.75462	-0.0033539	0.0488275	2.05868	0.0726178	0.209769	0.19186	0.51786	0.0158846	0.0048849	-0.0221616	-0.0105612	-0.019585	0.901799	0.893712	-0.00125438	0.233354	0.218786	0.306868	0.122673	0.125814	-0.00874824	0.06005	0.0534872	0.0454237	0.0640112	0.0895891	0.109068	0.0929774	0.0839023	0.343776	1.02491	0.789316	0.401371	0.494101	0.152109	1.2541	1.24942	0.0275195	0.150343	0.0690947
C3S_012	FD84	D3	0.254665	0.1519	0.0989467	0.0310852	0.0153435	0.0874502	3.26089	-0.0118322	0.0546953	2.14567	0.0219855	0.187386	0.227642	0.628264	0.0625027	0.0123228	-0.0215758	-0.0118046	-0.0134841	0.971251	0.934258	0.0195123	0.233908	0.238677	0.319996	0.0722438	0.0490183	-0.00856387	0.0831339	0.0703586	0.0316283	0.0272206	0.0425403	0.11447	0.0800279	0.134271	0.341894	0.885529	0.618921	0.3492	0.427206	0.0882572	1.11991	0.980344	0.00731414	0.035574	-0.0179677
[truncated: 431 more columns]
